# Supplementary material for: A Bayesian and efficient observer model explains concurrent attractive and repulsive history biases in visual perception
Source: eLife. 2020 Jun 1;9:e55389. doi: 10.7554/eLife.55389 (PMC7286693; doi:10.7554/eLife.55389)
Supplement: Figure 2—source data 1. — The source data file contains a csv file with the 1- to 40-back DoG model parameter estimates and a csv file with p-values for testing the model’s amplitude parameters against zero. It also contains csv files with moving averages of response errors conditioned on the 1- and 4-back trial, respectively (participants x orientation). Furthermore, it contains a mat file with all 1- to 40-back moving averages of each participant. [file elife-55389-fig2-data1.zip]

Archive with 5 entries (5 files):
- model_parameters.csv
- moving_averages_1_back.csv
- moving_averages_4_back.csv
- moving_averages_all.mat
- p_values.csv
