# Supplementary material for: A Bayesian and efficient observer model explains concurrent attractive and repulsive history biases in visual perception
Source: eLife. 2020 Jun 1;9:e55389. doi: 10.7554/eLife.55389 (PMC7286693; doi:10.7554/eLife.55389)
Supplement: Figure 2—source data 1. — The source data file contains a csv file with the 1- to 40-back DoG model parameter estimates and a csv file with p-values for testing the model’s amplitude parameters against zero. It also contains csv files with moving averages of response errors conditioned on the 1- and 4-back trial, respectively (participants x orientation). Furthermore, it contains a mat file with all 1- to 40-back moving averages of each participant. [file elife-55389-fig2-data1.zip › model_parameters.csv]

Amplitude	Width
1.6649	0.038888
0.29261	0.036915
-0.29449	0.035461
-1.068	0.030758
-0.89902	0.048568
-0.96045	0.026604
-0.52637	0.03276
-0.95781	0.044652
-0.56927	0.028236
-0.75765	0.030052
-0.54157	0.039447
-0.72209	0.030327
-0.49609	0.033114
-0.61224	0.067422
-0.040772	0.07
-0.33717	0.025501
-0.41609	0.039042
-0.21339	0.035757
-0.57365	0.034899
-0.34234	0.054188
-0.60203	0.059765
-0.31654	0.037519
0.26196	0.07
-0.27415	0.036073
-0.37452	0.046903
0.095715	0.07
0.46242	0.02
0.66157	0.07
0.20356	0.02
-0.78943	0.053073
0.18349	0.07
0.17476	0.07
-0.26885	0.034199
-0.91762	0.064871
0.71555	0.07
-0.6084	0.02
-0.2871	0.07
-0.32829	0.030135
-0.23584	0.02
-0.56581	0.060912
