# Supplementary material for: A Bayesian and efficient observer model explains concurrent attractive and repulsive history biases in visual perception
Source: eLife. 2020 Jun 1;9:e55389. doi: 10.7554/eLife.55389 (PMC7286693; doi:10.7554/eLife.55389)
Supplement: Figure 2—source data 1. — The source data file contains a csv file with the 1- to 40-back DoG model parameter estimates and a csv file with p-values for testing the model’s amplitude parameters against zero. It also contains csv files with moving averages of response errors conditioned on the 1- and 4-back trial, respectively (participants x orientation). Furthermore, it contains a mat file with all 1- to 40-back moving averages of each participant. [file elife-55389-fig2-data1.zip › moving_averages_1_back.csv]

1.6186	0.87014	-0.50048	-1.2698	-1.3993	-2.5102	-2.1597	-1.8884	-2.9473	-0.35698	-1.1591	-0.65578	-1.7645	-1.2749	-0.69574	-0.98675	-1.7876	-2.3704	-1.8585	-0.89926	-1.0426	-0.48362	-0.96877	-1.134	-1.9226	-2.1168	-2.5604	-2.6063	-3.5475	-3.6653	-3.621	-3.1144	-3.618	-4.6559	-4.2997	-3.8492	-3.7263	-3.4813	-3.9255	-3.4733	-4.3607	-4.552	-4.6568	-4.8269	-4.5104	-3.1901	-2.616	-2.9568	-2.9678	-3.8052
0.82883	0.60283	0.42427	0.072161	0.022879	-0.097226	-0.70545	-0.62055	0.045684	-0.71543	-0.97345	-0.84444	-0.61292	-0.59846	-0.54328	-0.74218	-0.55611	-0.7187	-0.77433	-1.1088	-1.2425	-1.3286	-1.2439	-1.4874	-1.8361	-1.721	-1.7641	-2.6736	-2.0792	-2.3721	-2.3539	-2.3325	-2.9578	-3.0733	-3.5604	-3.4257	-3.4851	-3.4281	-3.3377	-3.2653	-3.1209	-3.5568	-3.531	-3.1229	-3.0679	-2.7201	-2.5062	-2.0855	-1.6269	-2.2182
-0.24371	0.030993	0.00061333	0.65448	0.90605	1.4774	0.69664	0.66312	0.6236	0.58702	0.66123	0.33418	0.015899	-0.12863	-0.11567	-0.72807	-0.33636	-0.43255	-0.99831	-1.0836	-0.74793	-0.32851	-0.72218	-0.87342	-0.90611	-0.72473	-0.49441	-0.25432	-0.28338	-0.05644	-0.18605	-0.024504	0.25214	0.44995	0.95234	0.77049	1.0441	1.6702	1.2169	0.97286	1.3876	1.3515	1.4218	1.2598	1.3564	1.4694	1.694	2.2339	2.1228	2.6552
1.5581	2.1014	2.316	2.1549	2.2246	2.3604	2.3475	2.5609	2.9578	2.9153	3.0658	3.1327	3.3654	3.2419	3.4154	3.3168	3.2233	3.0578	2.4399	2.1493	1.8218	1.5672	1.723	1.4949	1.6106	1.9565	1.8374	1.5652	1.6251	1.0096	1.0848	1.133	1.1419	1.3099	1.0296	0.75357	0.41572	0.62137	0.47711	0.080739	0.23477	-0.14558	-0.074455	-0.19356	-0.82556	-1.0087	-0.98158	-1.136	-0.71029	-0.68937
-0.38615	-0.3294	-0.26923	0.22245	0.42474	0.54703	0.34596	0.080842	0.083037	0.1997	-0.11924	0.24716	0.68052	0.57638	0.37417	1.3555	1.0088	1.6048	2.0766	1.3082	1.9246	2.0195	1.1351	1.3941	0.83673	0.44183	0.48139	0.8614	0.86169	1.2639	1.2771	1.3657	1.439	1.4986	0.51296	0.37727	-0.19278	-0.55649	-0.2553	-0.63101	-0.97517	-1.1926	-1.9201	-1.909	-2.2987	-3.6752	-4.4485	-4.4169	-4.9488	-5.4827
-0.3082	0.29388	0.17788	-0.34789	-0.28859	0.088179	0.0021778	0.27313	-0.087424	-0.11689	0.18148	0.32468	0.17775	-0.045978	0.28681	0.80564	1.0286	0.85838	1.1666	1.4171	1.2214	1.3196	1.8209	2.2858	1.7798	1.9268	2.4205	2.3666	2.15	1.5367	1.6619	1.5587	1.3453	1.4436	0.94445	0.74186	0.86136	0.2254	0.19773	0.56308	0.4142	0.26028	0.21537	0.58441	0.57603	-0.26055	-0.35389	-0.43567	-0.00044604	-0.1418
-0.18672	-0.31123	0.37222	0.84935	0.58218	0.48347	2.4174	1.6813	1.4155	0.78301	0.034554	-0.38892	-0.52859	-0.45082	-0.10136	0.30618	-0.51377	-0.83837	-1.5224	-1.8527	-1.8734	-1.3795	-2.1077	-1.6582	-1.0656	-1.3438	-1.105	-1.8393	-1.2121	-0.54189	0.51982	0.34426	0.89465	0.52966	-0.26161	0.070943	0.19768	0.81556	0.46663	0.66293	-0.099859	0.32998	-0.26865	-0.51941	-0.90151	-0.87001	0.23494	0.35006	0.94874	0.39471
-3.1149	-3.299	-4.0316	-3.8539	-4.047	-4.1596	-4.114	-4.8359	-4.6913	-4.8382	-4.7743	-4.5796	-4.8524	-4.6028	-4.9418	-4.9613	-4.5314	-3.9994	-3.321	-3.2323	-3.4748	-2.7849	-3.2729	-2.8256	-2.869	-2.1213	-2.2627	-2.3136	-1.0778	-1.0101	-0.69697	-0.8136	-0.38139	0.22003	0.38589	-0.23815	-0.54251	-0.24333	-0.73618	-0.26718	-0.83942	-0.70978	-0.88201	-1.1059	-1.2449	-1.0691	-0.86751	-1.4613	-1.1774	-1.7558
0.41755	-0.039159	0.21588	0.70448	1.3557	2.0669	1.507	1.5716	1.218	1.1841	0.9165	0.61974	0.48741	0.62691	0.91261	1.281	0.94392	0.9865	0.93035	0.99637	0.89399	0.98465	0.35713	-0.1317	-0.64914	-0.069337	-0.30494	-0.42531	-0.51588	-0.27954	-0.27621	-0.15842	0.29298	-0.062594	0.0085731	0.51901	0.5863	0.51939	0.58343	1.0725	0.89555	1.1443	1.4148	1.3883	1.3185	1.8345	2.3767	2.2592	2.2896	2.4953
-1.3566	-1.8605	-1.9448	-2.1467	-1.9215	-1.8244	-1.9818	-2.0264	-2.1209	-1.9935	-2.1064	-2.0942	-2.4397	-2.3108	-1.8918	-2.4302	-1.8821	-1.5804	-1.4298	-0.88407	-0.44118	-0.27772	0.074971	0.33347	0.033342	-0.094401	-0.040648	0.4888	0.52974	0.55146	0.89803	0.90659	0.89972	1.0736	1.5185	1.3334	1.0343	0.91544	0.6142	0.60943	0.44613	1.1554	0.53484	1.3442	2.2381	2.4687	1.9159	1.5261	1.512	1.0769
1.1173	0.99464	1.1437	0.87414	0.5461	0.044926	0.30835	0.54751	0.61655	0.4685	0.11414	-0.043279	0.16709	0.3843	0.49274	0.44743	-0.27865	-0.40586	-0.21385	-1.0054	-1.4125	-1.7891	-2.1932	-2.7698	-3.0019	-3.2148	-3.2902	-3.1888	-3.0408	-2.6769	-2.5306	-2.9295	-3.2242	-3.195	-2.5116	-2.5318	-2.507	-2.7547	-2.4695	-1.9857	-1.767	-1.9652	-1.9454	-1.8717	-1.903	-2.0021	-2.2286	-2.3893	-3.6922	-4.1979
-3.9699	-3.8662	-3.3154	-3.4289	-3.0179	-3.2906	-3.3524	-2.9237	-2.3608	-2.3996	-2.0236	-1.8652	-0.96121	-0.29855	0.070545	-0.094125	0.38251	0.58539	0.76549	1.1233	1.0529	0.76721	0.47236	0.047648	0.98001	1.273	0.55941	0.50573	0.76583	0.70529	0.33151	0.14944	-0.31411	-0.60038	0.09401	-0.11838	0.18591	0.76278	0.2974	0.080449	0.26773	0.55818	0.4032	-0.12289	-0.2141	0.8564	0.78667	0.67623	0.44632	1.0547
2.6535	2.2213	2.2831	2.5143	2.18	2.4232	1.7052	1.4011	1.2028	0.77988	0.40335	1.5807	1.5006	1.5568	1.6278	1.7544	1.7506	1.9476	1.7346	1.6421	1.9281	1.8459	1.0978	0.51396	0.40715	0.11646	1.0689	0.72102	1.0247	1.1853	0.39049	0.092605	-0.050599	-0.43504	-0.50311	-0.28743	-0.20541	-0.52718	-0.50731	-1.0599	-1.0511	-0.47917	-0.22378	-0.31563	0.046771	-0.25253	-0.12607	-0.23014	0.072125	-0.13088
-0.68928	-0.87044	-1.029	-1.736	-1.8651	-1.6982	-1.9259	-2.5706	-3.3846	-2.7223	-3.0459	-2.6536	-2.6332	-2.8677	-3.8889	-4.6494	-5.4389	-6.1434	-6.8282	-5.4544	-4.6726	-3.6039	-2.7151	-2.6887	-2.405	-2.1797	-1.1125	-0.50592	-1.1357	-1.305	-0.49449	-0.72985	-0.72958	0.033872	0.86504	1.1183	1.6579	2.5707	2.2966	1.4012	1.1333	0.45061	-0.34027	-0.19718	-0.70619	-1.3522	-1.5124	-1.1849	-1.0285	-1.5832
-0.91677	-0.8592	-1.1543	-0.91738	-0.53871	-1.131	-1.4606	-1.8111	-1.8786	-1.8861	-1.6374	-0.86078	-1.2909	-0.83141	-0.43389	-0.31933	-0.66117	-0.89916	-1.1612	-1.03	-1.3055	-1.0503	-1.6286	-1.794	-1.5085	-1.5461	-1.6576	-1.5855	-1.3589	-1.8821	-2.0609	-1.5378	-1.4294	-2.1208	-1.811	-1.7061	-1.6225	-1.2205	-1.1373	-1.3984	-1.4395	-1.1886	-1.1747	-0.93188	-0.90369	-0.83541	-1.1964	-1.5523	-0.98381	-1.2452
0.52397	0.41895	0.38838	0.91492	0.33907	-0.35696	0.1869	-0.086844	0.021543	-0.30022	-0.19664	-0.19943	-0.056848	-0.36851	0.039559	0.46087	0.56912	0.98191	0.76073	0.82036	0.73219	1.1602	0.75339	0.85357	1.1676	0.77541	0.83276	0.98798	1.3332	1.3819	1.2875	1.1577	1.358	1.0617	0.96312	0.94127	0.38031	0.26414	0.25299	0.37378	-0.20114	0.034632	-0.18313	-0.17581	0.06086	0.36704	0.067735	-0.00022945	-0.14932	-0.14847
2.5396	2.6866	2.3744	2.9867	2.491	2.5955	2.1162	1.9461	2.432	1.9595	1.9538	2.4467	2.9795	2.8501	2.6796	2.221	2.2962	2.5911	3.0231	2.6877	2.6161	3.0109	3.0387	3.1065	3.2516	3.4216	3.377	2.9248	3.1751	3.3339	2.8794	2.4684	1.8536	2.1659	2.5113	2.6076	2.8795	2.3679	2.9305	2.7377	2.1898	1.9022	2.7177	3.0402	3.3646	3.2357	3.3131	4.1391	4.0687	3.9692
-3.4908	-3.5584	-4.0419	-3.7893	-3.3167	-2.0747	-2.2005	-1.6556	-1.7073	-2.2819	-2.0058	-1.9195	-0.61843	-0.77437	-0.10581	-0.079968	0.31319	-0.15087	-0.12407	0.12436	-0.18169	-0.25531	-0.66399	-1.0543	-2.0087	-2.2909	-2.8038	-3.2398	-3.0539	-2.8665	-2.8385	-3.6388	-3.4197	-3.8355	-3.7474	-3.6961	-4.1178	-4.2769	-5.4451	-5.5669	-5.8171	-6.0604	-5.4246	-4.847	-3.8488	-5.384	-5.7962	-5.9916	-5.8681	-5.721
-1.5513	-2.2993	-2.3125	-2.0894	-1.7468	-1.3575	-1.5336	-1.7459	-0.54609	-0.38957	-0.33848	-0.18698	-0.3688	-0.54029	-0.63128	0.31536	-0.0075138	0.39101	-0.31892	-0.92786	0.065061	0.39403	-0.11217	0.041566	-0.68114	-1.6385	-1.8141	-2.35	-3.15	-2.5382	-3.1716	-3.8815	-3.8391	-3.0313	-3.4508	-3.9063	-4.4207	-4.8651	-4.3428	-5.5948	-6.0341	-5.7029	-6.6505	-6.8759	-6.1651	-5.9584	-6.0195	-5.8278	-6.5311	-6.9295
0.52362	0.34281	0.24022	0.30867	0.57769	0.85747	0.58747	0.38317	0.059768	-0.031927	-0.58019	-0.72355	-0.70079	-0.42611	-0.32394	0.19728	0.068962	0.2818	0.59647	0.4384	0.79891	0.60699	0.47355	0.1087	0.17498	0.25509	1.1423	1.1356	1.1574	1.251	1.2372	1.2036	1.4611	1.2887	0.74296	0.41801	0.11206	-0.53628	-0.59837	-0.77108	-0.39328	-0.54411	-0.95571	-1.2361	-1.2669	-2.522	-2.0465	-1.9242	-1.8422	-1.6249
-1.8313	-1.4848	-1.564	-0.73323	-0.87654	-0.77731	-0.4181	-0.70566	-0.80239	-0.77333	-0.87344	-0.84421	-0.74882	-0.89324	-0.94073	-1.3754	-1.3633	-1.2517	-1.2612	-0.13012	-0.34259	-0.39124	-0.72335	-0.71253	-0.72413	-1.0779	-1.2455	-1.1171	-1.2064	-1.3699	-1.5823	-1.5594	-2.2329	-1.7805	-1.4628	-1.402	-1.4407	-1.1549	-1.9574	-1.9762	-2.0372	-2.0224	-2.6215	-2.8764	-2.9106	-2.1829	-2.5087	-2.9017	-2.5661	-2.503
1.815	1.4833	1.3735	1.2399	0.79194	1.0496	1.8823	2.0673	2.1531	1.4755	1.1075	1.04	1.4062	2.3232	2.3758	2.4203	3.1743	3.1235	2.4654	2.5233	3.174	3.7045	4.037	4.6201	3.8595	3.6497	3.2289	2.551	1.9437	2.0538	2.1917	1.9137	1.1112	1.0522	0.73474	0.25143	-0.31238	0.75098	0.70523	0.27918	0.12693	-0.037949	-0.37563	-0.74418	-0.73686	-1.0688	-0.70315	0.17758	-0.6588	-0.78477
3.4652	2.55	2.2903	2.3974	2.0809	1.3918	1.0899	1.3883	1.7141	2.1347	2.1259	0.83731	1.5525	1.1796	0.40608	1.0437	1.1831	0.59843	-0.30069	-0.70636	-0.16738	-0.19903	-0.079695	0.95486	1.9161	1.9584	2.3372	2.3506	1.6078	1.5417	2.5171	2.8128	2.0798	2.8505	3.6495	2.1764	2.4372	3.0726	3.115	2.7979	3.0322	3.1343	2.9998	2.7758	3.8424	3.4812	3.5896	4.1212	3.6387	3.3338
[truncated: 131 more columns]
