# Supplementary material for: A Bayesian and efficient observer model explains concurrent attractive and repulsive history biases in visual perception
Source: eLife. 2020 Jun 1;9:e55389. doi: 10.7554/eLife.55389 (PMC7286693; doi:10.7554/eLife.55389)
Supplement: Figure 2—source data 1. — The source data file contains a csv file with the 1- to 40-back DoG model parameter estimates and a csv file with p-values for testing the model’s amplitude parameters against zero. It also contains csv files with moving averages of response errors conditioned on the 1- and 4-back trial, respectively (participants x orientation). Furthermore, it contains a mat file with all 1- to 40-back moving averages of each participant. [file elife-55389-fig2-data1.zip › moving_averages_4_back.csv]

0.1995	-0.25499	-0.37578	-0.86051	-1.0437	-1.6593	-2.1271	-2.2086	-2.4302	-3.4594	-4.3196	-3.5103	-3.7368	-2.9328	-2.3515	-1.2482	-1.7715	-1.8106	-2.8466	-3.5648	-3.1691	-2.6549	-1.9217	-1.6173	-1.6149	-1.4728	-1.5436	-0.67491	0.74959	0.35341	-0.31181	-0.3136	-0.55765	-0.76845	-1.2599	-1.5817	-1.3623	-1.6636	-0.84667	-0.72826	-1.0806	-0.88038	-1.1802	-1.1572	-1.1654	-1.3876	-2.2476	-1.6799	-0.98264	-0.20264
-3.4674	-2.8522	-3.0511	-2.7612	-2.8165	-2.4974	-2.794	-2.802	-2.6657	-2.3473	-2.0462	-1.6295	-1.8894	-1.5473	-2.0074	-1.9245	-1.2217	-0.8162	-0.30063	0.10416	-0.59721	-0.70472	-0.9628	-0.8076	-0.44642	0.046091	0.35011	0.12873	0.021151	-0.84691	-1.5784	-1.4321	-1.575	-0.2584	-0.72093	-0.82094	-1.2697	-1.1994	-1.2976	-0.65403	-0.50813	-0.44732	-0.91665	-1.4769	-1.7583	-1.9124	-2.085	-1.5036	-0.97639	-0.9
0.050584	0.099557	0.94313	0.78973	0.83836	0.92813	0.98622	0.74727	0.61601	0.61877	0.20717	-0.030753	-0.30074	-0.45737	-0.19895	0.07605	0.28294	0.25009	0.31728	0.14135	-0.22329	-0.24029	-0.20453	-0.8832	-1.3846	-1.2003	-1.1519	-0.94428	-1.4138	-1.0905	-0.80902	-0.3266	-0.32706	-0.14297	-0.57858	-0.88161	-0.76155	-0.64516	-0.71817	-0.24754	-0.33334	0.093541	0.75294	0.90234	0.66986	0.75893	0.65599	0.98745	1.014	1.0457
-0.9305	-1.0986	-1.0717	-1.2349	-1.5182	-0.84777	-0.64575	0.079454	0.10508	0.58325	0.57905	0.60787	0.34237	0.21037	-0.0020369	0.11081	0.71594	0.69205	0.66678	0.37833	0.99964	1.3525	1.8899	2.0069	1.5022	1.4332	1.3937	1.337	1.0506	1.0363	1.1491	1.3698	1.6122	1.6504	1.8057	1.9166	1.9464	2.0873	2.5699	2.1795	1.6307	1.289	1.8833	2.0752	2.0207	1.8464	1.8826	1.9808	1.9347	1.9393
0.80303	1.0191	0.21356	0.35714	0.58886	1.176	1.3833	-0.18276	0.025212	0.45485	0.40317	0.53883	-0.33782	-0.16936	-0.21343	0.32859	0.31273	-0.19842	-0.1878	-0.54598	-0.05745	0.74024	0.044271	0.063178	-0.80076	-0.87218	-0.18855	-0.27059	0.50515	0.21618	0.14543	1.322	1.126	0.89662	0.67616	0.87978	1.4331	1.2919	0.82322	0.71306	-0.21426	0.5042	0.73345	0.61848	0.56281	0.14662	0.68888	-0.40381	-0.50251	-0.53472
0.1077	0.27553	0.39605	0.31953	0.26928	0.093167	-0.20189	0.11388	0.75296	0.87236	0.2439	-0.14622	0.089406	0.62721	0.61119	0.839	0.93356	0.45736	1.4834	1.6722	1.5388	1.3919	1.8885	1.6613	1.7028	1.674	1.3086	1.2524	1.1689	1.9437	1.8895	1.7605	1.534	1.0446	0.20453	0.3647	0.80199	0.57543	0.57443	0.89629	0.85485	0.44574	0.20692	0.10858	0.19342	0.19563	-0.085546	-0.18402	0.04266	-0.14414
-1.7507	-2.1966	-1.5352	-1.1796	-1.2361	-0.97659	-1.4698	-1.3993	-1.8043	-1.6204	-0.75998	-0.74562	-0.91811	-0.59412	0.026265	0.31983	0.31316	0.31623	0.21062	0.84763	0.44645	-0.01344	0.49713	0.70582	1.0246	1.1317	1.4494	1.1581	1.3591	1.2983	1.9058	2.1771	1.4753	1.3805	0.78202	0.78598	0.5233	-0.38581	0.42562	1.3098	0.74066	0.66073	1.3466	0.68366	1.3091	0.27576	0.65759	1.3293	1.5574	1.4434
-1.8593	-2.2507	-2.0913	-2.0205	-1.5795	-1.7811	-1.1462	-0.046153	-0.73228	-0.5014	0.40921	-0.25838	-0.37526	-0.44668	-0.44742	-0.020869	-0.26482	-0.30029	-1.1979	-1.2543	-0.69793	-0.88051	-0.73635	-0.92011	-0.71721	-0.4677	-0.69101	-0.21248	-0.44135	-0.77138	-0.99013	-0.84672	-0.91161	-0.020289	-0.43074	-0.13764	-0.054563	0.41682	0.42465	0.43586	0.55066	0.17359	0.057589	-0.37652	-1.2759	-1.6124	-1.7199	-1.1145	-1.0944	-0.23477
-0.95969	-1.4878	-1.3702	-0.80328	-1.1048	-0.65011	-0.39079	-0.47407	-0.14888	-0.050709	-0.012702	0.61016	0.31157	0.33179	0.19373	0.13215	0.10187	-0.021428	0.050421	0.014898	0.31771	0.20054	0.021764	-0.12844	-0.037631	0.045156	0.29411	-0.058429	0.027114	-0.048883	-0.50908	-0.91594	-0.86388	-0.50156	-0.057426	0.035588	0.45832	0.74406	1.2441	1.5223	1.3832	1.4699	1.7123	1.1395	0.97754	0.72838	0.80415	1.175	1.1958	0.92949
-0.78305	-0.81456	-1.0313	-1.0456	-1.686	-1.5929	-1.6039	-1.0974	-0.57366	-0.11371	-0.54304	-0.51578	-0.81951	-1.1698	-0.75075	-1.0125	-0.94817	-0.92939	-1.0702	-1.1595	-0.93127	-0.65604	-0.51387	-0.39386	-0.34088	0.20532	-0.079095	-0.41413	-0.99922	-0.11426	0.25622	1.0079	1.1725	0.72159	0.81867	0.32151	0.24493	0.49149	0.52454	0.43936	0.054822	-0.010404	-0.42796	-0.40332	-0.37118	-0.72165	-0.74121	-0.38739	-1.1392	-1.2123
-0.19008	-0.023588	-0.76737	-0.59095	-0.48324	-0.60166	-1.1327	-1.2315	-0.86449	-0.84976	-1.017	-0.51582	-0.29148	0.33999	0.18246	-0.11801	-0.32081	-0.58094	-0.84224	-1.1811	-1.4755	-0.78729	-1.144	-1.1663	-1.3134	-1.2642	-1.2241	-0.94571	-0.87991	-0.97603	-1.1938	-0.92986	-0.99801	-0.87919	-0.58426	-0.36509	-0.42245	-0.37235	-0.33674	-0.4041	-0.77754	-0.47882	-0.606	-0.58244	-0.17568	0.22453	-0.29123	-0.38369	0.3326	0.28571
0.89348	0.0097382	-0.48485	-0.80852	-0.54684	-0.41814	-0.53932	-0.34864	-0.14113	0.053458	-0.28018	-0.7752	-1.1109	-1.4131	-1.5203	-2.2698	-2.2196	-2.2196	-1.7719	-2.0085	-1.6853	-1.4882	-1.34	-1.0675	-1.1706	-1.7143	-1.953	-1.8206	-1.7902	-1.4884	-1.496	-1.4706	-1.3043	-0.87533	0.67417	0.83544	0.79473	0.74351	0.665	1.2178	1.2162	1.3564	1.3701	1.3133	1.7895	1.3276	1.3372	2.0108	1.8846	1.8892
1.5992	1.7202	1.8204	1.896	0.93904	1.6074	1.1212	1.508	1.336	1.6883	1.3596	1.7877	1.8642	2.2215	2.5839	2.8364	2.216	2.4582	2.179	1.6191	1.5799	1.195	1.0484	2.0054	1.9169	2.1749	2.3527	2.6469	2.4752	2.2175	1.9273	1.6225	1.5105	1.2644	1.0777	1.0314	0.82585	0.89305	0.88554	0.45572	0.62364	0.38073	0.45901	0.64166	0.38705	0.24095	0.10493	-0.25664	-0.038577	0.52796
-2.308	-2.623	-2.1145	-2.9177	-2.4862	-2.8211	-4.0127	-3.883	-3.4848	-3.0411	-3.0686	-2.8525	-3.2805	-2.5946	-2.9251	-2.5092	-1.9399	-1.1664	-0.10185	1.1767	0.83041	0.19444	0.62131	0.70175	-0.17666	0.32614	0.31999	-0.27019	-0.86674	-0.24211	0.1571	0.7146	0.08216	0.37129	0.28516	-1.2724	-2.899	-3.0897	-3.4208	-2.1741	-1.2032	-1.4111	-1.9422	-0.88238	-1.2195	-1.2625	-2.1779	-2.6406	-3.163	-3.9438
-0.44107	-0.48294	-0.26172	-0.32915	-0.40616	-0.64936	-0.99549	-0.59084	-0.91075	-0.72268	-0.56183	-0.77928	-0.65829	-0.55628	-0.6226	-0.43973	-0.42112	-0.19626	-0.1498	-0.2852	-0.60324	-0.81075	-0.55485	-0.66589	-0.51983	-0.23151	-0.79382	-0.65283	-0.49652	-0.65689	-0.28976	-0.68616	-0.56843	-0.46441	-0.47068	-0.9266	-1.1997	-1.333	-1.4832	-0.77416	-0.23224	-0.72601	-0.15683	-0.26005	-0.069489	0.39179	0.081473	0.26333	-0.053514	-0.027272
-0.80846	-1.1342	-1.072	-0.90905	-0.41895	-0.61614	-0.5433	-0.51148	0.26686	-0.063257	0.56064	0.42715	0.60283	0.91623	0.64378	0.8078	1.139	0.8899	1.1026	0.93498	0.74504	0.74278	0.31322	0.30422	-0.2119	0.26278	-0.089608	-0.82379	-1.0258	-1.1064	-0.9556	-1.5587	-1.7642	-1.6972	-2.1668	-2.1993	-1.8611	-1.9239	-1.7374	-1.2758	-1.2455	-0.85567	-0.85948	-0.2611	-0.55959	-0.53724	-0.087573	-0.051491	-0.57087	-0.4113
1.7702	1.5827	1.4844	1.2599	0.96101	1.3083	1.4358	1.4739	2.4392	1.916	1.9193	1.2252	0.87206	0.34053	0.68015	1.013	1.4701	1.3451	1.1952	0.8274	1.0681	1.1021	1.3046	1.6277	1.4749	1.1613	0.9213	0.19525	0.63724	0.59168	1.8736	2.0254	2.8323	2.598	1.973	1.8582	1.9285	1.7561	1.8159	0.84962	1.1427	0.73878	0.89058	1.2983	1.6287	2.09	2.5305	2.6202	2.7035	2.886
-0.55676	-0.40117	0.007784	0.56069	-0.042216	-0.013327	-0.17175	0.0080878	0.66881	1.1553	0.61235	-0.20455	-0.73961	-0.62162	-0.1191	-0.55219	-0.98806	-0.27499	0.18885	-0.18966	-0.26657	-0.47272	-0.17631	0.78537	0.96157	0.74809	0.53994	-0.35116	-0.92036	-0.76615	0.28691	0.5345	-0.043362	-0.12772	0.19669	0.62094	-0.51473	-1.557	-1.5019	-1.8362	-2.4259	-3.0912	-3.4143	-3.4781	-2.2931	-2.0295	-1.2601	-1.1057	-0.29672	-0.88404
-5.7411	-5.3391	-6.1256	-6.1885	-6.4991	-5.585	-4.8836	-4.8583	-5.3866	-4.3779	-4.943	-5.4671	-3.7894	-4.4489	-3.5625	-3.6589	-3.3377	-2.7747	-2.6719	-2.1036	-1.7566	-0.78363	-1.1025	-1.4818	-2.5817	-2.7743	-2.7846	-2.938	-3.2855	-2.7931	-2.1068	-2.6627	-1.7077	-1.7733	-1.755	-1.1888	-0.93624	-0.90802	-1.205	-1.8393	-1.4171	-1.9698	-1.1915	-0.9187	-1.4389	-0.080225	0.29866	0.96157	0.71328	0.91251
0.65947	1.214	0.9573	1.0858	0.87316	1.3446	1.2093	1.2431	1.3435	1.6695	1.3097	1.5414	1.3783	1.71	2.0731	1.8475	1.3624	1.3413	1.6062	1.7204	1.8179	1.7016	1.2641	1.1122	0.79962	0.98963	1.1017	0.59649	0.57716	1.2728	0.7695	0.98699	0.44771	0.60076	1.1711	1.353	0.61116	0.43409	0.20538	0.19402	0.32628	0.41649	0.38977	0.085386	-0.086394	-0.1244	-0.23484	-0.95943	-0.48696	-0.34722
-1.1191	-1.5986	-1.4226	-1.7945	-1.7164	-2.2517	-1.2869	-1.5202	-1.6737	-2.0475	-2.455	-2.5865	-2.7697	-2.983	-2.9664	-3.3575	-3.2265	-3.8342	-3.7357	-3.576	-3.1693	-2.7088	-2.5099	-2.4253	-2.121	-2.5881	-2.4487	-2.5618	-2.5759	-2.1609	-2.4869	-2.1459	-2.1367	-2.267	-2.2955	-2.3014	-2.3847	-2.6427	-3.4338	-3.2398	-3.5569	-2.996	-2.9238	-3.2132	-3.3347	-3.2528	-2.0335	-1.3328	-2.021	-1.7559
0.35838	0.56467	1.0215	0.88348	0.84145	0.81505	1.1586	1.3434	0.84931	0.7049	0.17501	-0.15837	-0.61185	-0.93012	-0.28277	-0.2398	-0.17416	0.039817	-0.24855	-0.015559	-0.39476	-0.8792	-0.62152	-1.1219	-1.4505	-1.1732	-1.327	0.036576	0.18408	0.49187	1.0589	1.6516	1.8881	1.6235	1.9526	1.3977	1.6987	1.9375	1.9719	2.3593	2.6561	1.788	2.0765	2.1161	1.8973	1.2683	0.72155	0.43593	0.47162	0.043017
-0.83274	-1.0068	-1.6106	-1.0125	-2.7036	-2.7024	-3.1121	-3.1482	-2.8482	-2.7189	-2.1441	-1.7529	-1.1061	-0.68312	0.20633	0.49432	-0.10497	-0.49649	0.26441	-0.76403	-0.63154	0.18883	0.40299	0.84547	0.21149	0.87253	0.2694	-0.058793	0.12415	0.49813	0.37458	0.56771	0.94805	1.0915	1.1872	1.5362	0.84141	0.63225	1.341	2.0357	2.0684	1.7673	2.223	2.0565	1.5424	2.0479	3.7194	3.5516	4.2994	4.7191
[truncated: 131 more columns]
