# Supplementary material for: A Bayesian and efficient observer model explains concurrent attractive and repulsive history biases in visual perception
Source: eLife. 2020 Jun 1;9:e55389. doi: 10.7554/eLife.55389 (PMC7286693; doi:10.7554/eLife.55389)
Supplement: Figure 2—source data 1. — The source data file contains a csv file with the 1- to 40-back DoG model parameter estimates and a csv file with p-values for testing the model’s amplitude parameters against zero. It also contains csv files with moving averages of response errors conditioned on the 1- and 4-back trial, respectively (participants x orientation). Furthermore, it contains a mat file with all 1- to 40-back moving averages of each participant. [file elife-55389-fig2-data1.zip › p_values.csv]

0
0.319
0.5938
0
0
0.0028
0.0866
0
0.084
0.0026
0.0754
0.016
0.1306
0.0452
0.9282
0.3392
0.155
0.6766
0.0732
0.382
0.0318
0.1934
0.4702
0.3352
0.2484
0.842
0.1536
0.067
0.6446
0.1148
0.6954
0.6054
0.5932
0.0072
0.0322
0.0784
0.5524
0.6402
0.6394
0.2246
