# Supplementary material for: A Bayesian and efficient observer model explains concurrent attractive and repulsive history biases in visual perception
Source: eLife. 2020 Jun 1;9:e55389. doi: 10.7554/eLife.55389 (PMC7286693; doi:10.7554/eLife.55389)
Supplement: Figure 3—source data 1. — The source data file contains a csv file with the 1- to 10-back DoG model parameter estimates and a csv file with p-values for testing the model’s amplitude parameters against zero. It also contains two csv files with model parameters fit to 1-back or 4- to 9-back conditioned response errors, split by location change. Furthermore, it contains a mat file with all 1- to 10-back moving averages of each participant (same and different locations). [file elife-55389-fig3-data1.zip › model_parameters_pooled.csv]

Amplitude	Width
1.1657	0.04198
0.30812	0.07
-0.20361	0.025122
-0.61012	0.024116
-0.6628	0.033927
-0.56534	0.033945
-0.25616	0.026268
-0.60767	0.037403
-0.68363	0.036566
-0.049457	0.042926
