# Supplementary material for: A Bayesian and efficient observer model explains concurrent attractive and repulsive history biases in visual perception
Source: eLife. 2020 Jun 1;9:e55389. doi: 10.7554/eLife.55389 (PMC7286693; doi:10.7554/eLife.55389)
Supplement: Figure 4—source data 1. — The source data file contains a csv file with the 1- to 10-back DoG model parameter estimates and a csv file with p-values for testing the model’s amplitude parameters against zero. It also contains two csv files with model parameters fit to 1-back or 2- to 6-back conditioned response errors, split by memory delay duration. Furthermore, it contains a mat file with all 1- to 10-back moving averages of each participant (short and long memory delay). [file elife-55389-fig4-data1.zip]

Archive with 5 entries (5 files):
- model_parameters_pooled.csv
- model_parametes_1_back.csv
- model_parametes_2-6_back.csv
- moving_averages.mat
- p_values_pooled.csv
