# Supplementary material for: A Bayesian and efficient observer model explains concurrent attractive and repulsive history biases in visual perception
Source: eLife. 2020 Jun 1;9:e55389. doi: 10.7554/eLife.55389 (PMC7286693; doi:10.7554/eLife.55389)
Supplement: Figure 5—source data 1. — The source data file contains two csv files with estimated biases exerted by the previous 10 inducer stimuli, when the inducer was presented at the same or different spatial location, respectively (participants x n-back inducer). [file elife-55389-fig5-data1.zip › bias_same_location.csv]

0	1	2	3	4	5	6	7	8	9	10
-1.1261	0.023445	0.2848	-2.3627	-0.98892	-0.016712	0.76712	-2.0919	0.74657	-2.3293	-1.2017
-0.40501	0.37262	-0.023859	-0.89592	-0.85679	-0.16386	-0.068891	-0.053058	-0.25097	0.27195	-0.68126
-0.12102	-0.45938	0.12118	0.36133	-0.43462	-1.2631	-0.53679	1.7988	0.069169	-0.88016	-1.2666
-0.044355	0.90973	-0.6441	-0.88844	-0.083271	0.26441	-1.4378	0.31853	0.38679	-0.30139	-0.47875
-1.6457	0.82948	-0.4338	0.074138	0.34863	0.72086	0.22992	-0.48071	0.86602	-0.38799	-1.2662
-0.12645	-0.5575	-0.29363	-1.3847	0.18669	0.055618	-0.48391	-0.29219	0.4905	-0.57799	0.15256
-1.5391	-1.6583	-1.75	0.23723	-0.09959	0.52776	-1.1691	-0.60167	0.00055409	2.2027	1.7585
-1.1599	-0.60211	-0.92977	-1.2271	-0.51998	0.65562	-0.91866	1.2478	-0.40133	0.19303	0.6606
-0.65533	-0.99353	-0.37838	0.34673	-0.54333	-0.54487	-0.38292	-1.3321	0.18325	0.91323	0.18395
-0.59003	0.31928	0.1142	0.50642	-1.3375	-0.49191	0.27326	0.28851	-0.81293	-0.16665	-0.19817
-1.4697	-0.59901	-1.4038	0.55282	-0.29807	-0.37646	-0.035425	0.89187	0.83636	0.51124	-0.80584
-0.3637	-0.71179	0.51415	-0.42605	0.35818	-0.22373	-0.50852	-0.68306	-0.087738	-0.66162	-1.5333
-0.77623	-0.70606	-0.24883	-0.11799	0.046452	-0.14703	0.098809	0.33496	-0.60031	0.10658	-0.4101
-0.14333	-0.70209	0.050137	0.18279	0.48442	0.39962	-0.61099	-0.72922	-1.7763	0.82319	-0.30253
-0.88368	0.6774	-0.13859	-0.54501	-0.0031237	0.019486	0.14487	0.43727	-1.1352	1.4778	0.0068181
-0.34157	-0.2996	-0.27391	-0.14871	-0.76436	-0.89534	-0.34656	0.37293	0.27708	-0.1069	-0.43845
-0.78054	0.11249	-0.52726	-1.1193	-2.4718	-0.59448	-1.5669	-0.29095	-0.93081	0.81011	-0.40993
0.069922	0.27406	-0.30045	-1.6295	0.40539	-1.2028	-0.85658	0.2868	0.46055	-0.28379	-1.1454
-1.1145	0.25202	0.32471	-0.5048	-0.48205	0.23667	-0.59791	-1.0187	0.64057	-0.57612	0.55362
-0.51852	-1.0481	0.87092	-0.297	-2.6919	-0.91974	0.85768	-0.99226	-0.25613	0.57434	-1.1523
-0.87178	-1.5568	-0.17733	-1.1389	-0.26589	-0.62757	-0.79231	0.18606	-0.73504	-0.86505	-0.065022
-0.2667	-0.012715	-0.24324	0.99031	-0.10643	0.13741	-0.18019	-0.47875	-1.2018	0.63868	0.25922
-0.84459	0.34396	-0.6279	-0.12127	-0.68964	0.24017	0.18962	-0.3225	0.18122	-0.23774	0.31142
-1.3634	-0.67357	0.057358	-0.47951	-0.036609	0.56982	-0.29527	-0.24313	0.0018822	0.3129	0.94261
