# Supplementary material for: A Bayesian and efficient observer model explains concurrent attractive and repulsive history biases in visual perception
Source: eLife. 2020 Jun 1;9:e55389. doi: 10.7554/eLife.55389 (PMC7286693; doi:10.7554/eLife.55389)
Supplement: Figure 7—source data 1. — The source data file contains csv files with the empirical bias amplitudes of 1- to 20-back stimuli, as well as the predicted bias amplitudes of the ideal observer with efficient encoding and Bayesian decoding and the observer with Bayesian decoding alone. Three separate files are provided for Experiment 1–3, respectively. Furthermore, for each experiment we provide two mat files with the model fitting results of the two ideal observer models. [file elife-55389-fig7-data1.zip › exp2_bias_amplitude.csv]

Empirical	1.1657	0.30812	-0.20361	-0.61012	-0.6628	-0.56534	-0.25616	-0.60767	-0.68363	-0.049457	-0.093528	-0.33421	-0.006098	0.1455	-0.065227	-0.4733	0.12097	0.15151	-0.18476	0.36055
Bayesian ideal observer	1.079	0.080011	0.0015385	0.0276	0.0010215	0.0052462	0.010842	0.0065526	0.011054	0.010345	0.012395	0.0090005	-0.0068224	-0.015568	0.0048077	0.0086746	0.014211	-0.013943	-0.013352	-0.01923
Bayesian ideal observer w/ efficient coding	1.045	0.29456	-0.35352	-0.49797	-0.54523	-0.47557	-0.39634	-0.33067	-0.29728	-0.2055	-0.18476	-0.13244	-0.12781	-0.095122	-0.064232	-0.038877	-0.042595	-0.039894	-0.026989	-0.054964
